# Supplementary material for: Effects of Lapatinib on HER2-Positive and HER2-Negative Canine Mammary Carcinoma Cells Cultured In Vitro
Source: Pharmaceutics. 2021 Jun 17;13(6):897. doi: 10.3390/pharmaceutics13060897 (PMC8235449; doi:10.3390/pharmaceutics13060897)
Supplement: Supplementary file 1 [file pharmaceutics-13-00897-s001.zip]

Archive with 1 entries (1 files):
- pharmaceutics-1240333.pdf
